# Supplementary material for: Lysine-Specific Demethylase 4D Is Critical for the Regulation of the Cell Cycle and Antioxidant Capacity in Goat Fibroblast Cells
Source: Biology (Basel). 2023 Aug 7;12(8):1095. doi: 10.3390/biology12081095 (PMC10451980; doi:10.3390/biology12081095)
Supplement: Supplementary file 1 [file biology-12-01095-s001.zip]

Archive with 1 entries (1 files):
- biology-2516297-supplementary.pdf
